# Supplementary material for: Cuticle hydrocarbons in saline aquatic beetles
Source: PeerJ. 2017 Jul 14;5:e3562. doi: 10.7717/peerj.3562 (PMC5511699; doi:10.7717/peerj.3562)
Supplement: Table S1 — KI, Kovat index; n, number of larvae, males and females of the total analyzed where the compound is present. [file peerj-05-3562-s002.xls]

## Sheet: Supplementary information table
	Table S1: Total, absolute (ng/specimen) and relative abundance (%) of the cuticular hydrocarbons (CHCs) identified by GC/MS in the two studied species, for each life stage . KI: Kovat index; n: number of larvae, males and females of the total analized where the compound is present.
					Nebrioporus baeticus									Enochrus jesusarribasi
				Larvae			Males			Females			Larvae			Males			Females
	Mean total CHC amount (ng/specimen)			478.25			3302.17			2034.25			182.01			2475.14			2822.62
ID	Compound	KI	Class	n (10)	Mean (%) ± ES	Mean (ng/specimen) ± ES	n (10)	Mean (%) ± ES	Mean (ng/specimen) ± ES	n (9)	Mean (%) ± ES	Mean (ng/specimen) ± ES	n (17)	Mean (%) ± ES	Mean (ng/specimen) ± ES	n (10)	Mean (%) ± ES	Mean (ng/specimen) ± ES	n (10)	Mean (%) ± ES	Mean (ng/specimen) ± ES
1	Tetradecane	1400	Alkane										14	2.40 ± 0.40	3.93 ± 0.48
2	Pentadecane	1500	Alkane										5	0.40 ± 0.16	0.76 ± 0.30
3	n-Hexadecene	1593	Unsaturated	10	2.75 ± 0.09	13.03 ± 0.61	10	0.27 ± 0.02	10.00 ± 1.36	9	0.44 ± 0.07	7.41 ± 0.53	17	7.14 ± 0.64	11.35 ± 0.34
4	Hexadecane	1599	Alkane	10	2.14 ± 0.07	10.12 ± 0.41	3	0.05 ± 0.02	1.57 ± 0.94	6	0.12 ± 0.03	1.98 ± 0.50	17	5.98 ± 0.58	9.37 ± 0.20	3	0.14 ± 0.09	1.64 ± 0.84	10	0.54 ± 0.18	12.02 ± 2.11
5	Heptadecane	1701	Alkane	10	2.14 ± 0.19	10.18 ± 0.96	9	0.14 ± 0.02	4.58 ± 0.83	9	0.23 ± 0.04	3.86 ± 0.27	17	3.55 ± 0.38	5.96 ± 0.68	6	0.16 ± 0.05	2.65 ± 0.78	7	0.17 ± 0.06	3.55 ± 0.87
6	n-methyl-heptadecane	1760	Branched alkane	7	0.32 ± 0.07	1.52 ± 0.35													2	0.18 ± 0.12	5.17 ± 3.64
7	Unidentified	1772	Branched alkane	9	0.42 ± 0.06	2.05 ± 0.28													1	0.02 ± 0.02	0.21 ± 0.21
8	n-octadecene	1795	Unsaturated	10	12.56 ± 0.41	59.5 ± 2.45	10	1.16 ± 0.07	37.28 ± 3.85	9	1.99 ± 0.32	33.39 ± 1.71	17	21.90 ± 1.30	36.28 ± 1.71				10	1.67 ± 0.29	40.49 ± 2.32
9	Unidentified	1810	Branched alkane	10	2.46 ± 0.15	11.73 ± 0.92				2	0.10 ± 0.07	1.61 ± 1.08	6	3.39 ± 1.20	4.57 ± 1.61				1	0.09 ± 0.09	1.01 ± 1.01
10	Unidentified	1821	Branched alkane										4	1.31 ± 0.62	1.82 ± 0.83
11	Nonadecane	1883	Alkane	10	1.52 ± 0.08	7.22 ± 0.46	3	0.26 ± 0.22	8.23 ± 6.90	1	0.02 ± 0.02	0.33 ± 0.33	11	1.26 ± 0.24	2.45 ± 0.47	1	0.05 ± 0.05	0.34 ± 0.34	1	0.02 ± 0.02	0.27 ± 0.27
12	Unidentified	1907	Unsaturated										1	0.35 ± 0.35	1.17 ± 1.17
13	Unidentified	1933	Branched alkane																5	0.34 ± 0.19	10.2 ± 5.76
14	Unsaturated	1945-1948	Unsaturated																2	0.21 ± 0.16	4.70 ± 3.24
15	Unsaturated	1954-1959	Unsaturated				3	0.05 ± 0.02	1.61 ± 0.96										6	0.33 ± 0.20	8.76 ± 5.08
16	2-methyl-nonadecane	1991-1966	Branched alkane	9	1.05 ± 0.15	5.19 ± 0.81
17	n-Eicosene	1992-1993	Unsaturated	10	13.63 ± 0.40	64.82 ± 3.10							17	17.59 ± 0.77	30.38 ± 2.24
18	Eicosane	1996-1998	Alkane				10	1.31 ± 0.07	42.65 ± 5.45	9	1.96 ± 0.30	33.76 ± 2.60							10	1.68 ± 0.33	43.58 ± 6.29
19	Unsaturated	2087-2093	Unsaturated	8	0.59 ± 0.17	2.89 ± 0.90							1	0.30 ± 0.30	1.02 ± 1.02
20	Unsaturated	2095	Unsaturated										1	0.25 ± 0.25	0.49 ± 0.49
21	Heneicosane	2102	Alkane				1	0.64 ± 0.64	20.48 ± 20.48	9	1.96 ± 0.30	33.76 ± 2.60							2	0.07 ± 0.05	1.94 ± 1.3
22	Unsaturated	2113	Unsaturated				10	2.52 ± 0.19	85.97 ± 12.94	9	2.87 ± 0.47	63.24 ± 15.90	3	2.87 ± 2.02	6.84 ± 4.56.	6	1.30 ± 0.49	37.47 ± 14.28	4	0.17 ± 0.06	4.99 ± 2.14
23	n-methyl-heneicosane	2137-2138	Branched alkane				4	0.10 ± 0.04	3.53 ± 1.47	2	0.04 ± 0.03	1.02 ± 0.75
24	Unidentified	2142-2144	Unsaturated																4	0.74 ± 0.33	24.34 ± 10.71
25	Unidentified	2147-27149	Unsaturated	10	2.63 ± 0.30	12.04 ± 0.86							7	2.08 ± 0.67	4.88 ± 1.67
26	Unidentified	2151	Unsaturated	9	1.08 ± 0.21	4.93 ± 0.90	2	0.08 ± 0.06	3.3 ± 2.31	9	0.63 ± 0.17	12.28 ± 2.79				6	1.04 ± 0.42	32.27 ± 14.80	5	0.86 ± 0.52	20.07 ± 10.21
27	Unidentified	2164-2165	Unsaturated										2	0.50 ± 0.45	1.64 ± 1.51
28	Unidentified	2169	Unsaturated
29	Unidentified	2188-2189	Unsaturated	10	11.55 ± 0.33	54.88 ± 2.55							3	0.50 ± 0.35	1.48 ± 1.17	8	2.57 ± 1.01	57.01 ± 19.43	10	1.15 ± 0.18	31.96 ± 5.46
30	Docosene	2192-2193	Unsaturated	10	22.96 ± 2.54	113.29 ± 15.47	1	0.03 ± 0.03	0.61 ± 0.61	1	0.02 ± 0.02	0.70 ± 0.70	17	9.79 ± 0.57	17.84 ± 2.23	10	1.29 ± 0.44	24.28 ± 3.32	10	0.98 ± 0.15	27.46 ± 4.2
31	Docosane	2198	Alkane	10	1.66 ± 0.16	7.7 ± 0.50	8	0.25 ± 0.05	8.53 ± 2.13	2	0.06 ± 0.04	1.93 ± 1.47
32	5-dimethyl-docosane	2234	Branched alkane	5	0.35 ± 0.12	1.46 ± 0.50	10	0.96 ± 0.05	31.49 ± 3.76	9	1.03 ± 0.14	20.70 ± 3.26
33	Unidentified	2267-2268	Unsaturated	10	4.24 ± 0.42	19.47 ± 1.15	9	0.39 ± 0.12	13.75 ± 4.06	9	0.21 ± 0.05	5.48 ± 1.79
34	Unidentified	2272	Unsaturated	10	7.8 ± 0.53	36.62 ± 2.17	2	0.07 ± 0.05	2.72 ± 1.95	9	0.32 ± 0.04	6.72 ± 1.93
35	9-Tricosene	2278-2279	Unsaturated	8	0.66 ± 0.13	3.31 ± 0.72		0.53 ± 0.05	18.15 ± 3.19	9	0.45 ± 0.07	10.68 ± 2.93	12	15.65 ± 3.32	32.04 ± 7.95
36	Tricosane	2296	Alkane	10	3.56 ± 0.22	17.16 ± 1.57	10	3.74 ± 0.24	135.38 ± 17.75	9	4.20 ± 0.30	83.12 ± 12.79
37	13-methyl-tricosane	2330-2331	Branched alkane	2	0.11 ± 0.08	0.57 ± 0.38	10	2.78 ± 0.18	92.25 ± 12.33	9	2.97 ± 0.43	55.06 ± 7.62
38	Unidentified	2338	Branched alkane	7	0.43 ± 0.10	2.11 ± 0.50													9	0.63 ± 0.13	18.02 ± 3.35
39	n-dimethyl-tricosane	2363-2364	Branched alkane	10	2.97 ± 0.36	14.44 ± 1.77	10	8.08 ± 0.56	267.19 ± 32.38	9	7.94 ± 0.99	170.53 ± 34.47
40	Unidentified	2367-2370	Branched alkane	5	0.40 ± 0.14	2.11 ± 0.73	10	6.43 ± 0.50	210.90 ± 27.18	9	9.41 ± 1.41	189.89 ± 31.75
41	Unidentified	2372-2373	Branched alkane				10	1.43 ± 0.19	48.99 ± 10.43
42	Unidentified	2379-2380	Branched alkane				9	0.41 ± 0.08	14.57 ± 3.75	9	2.93 ± 0.44	54.11 ± 7.79
43	Unidentified	2388-2389	Unsaturated				6	0.24 ± 0.07	8.59 ± 2.93	9	0.56 ± 0.05	12.34 ± 2.76	12	3.67 ± 0.63	7.74 ± 1.51	9	0.83 ± 0.29	16.48 ± 2.86
44	Tetracosane	2393-2394	Alkane					0.03 ± 0.03	1.46 ± 1.46	7	0.29 ± 0.06	6.15 ± 1.57
45	Unidentified	2429	Branched alkane				10	0.60 ± 0.03	19.77 ± 2.54	9	0.58 ± 0.07	12.28 ± 2.39
46	2-methyl-tetracosane	2436-2440	Branched alkane				8	0.34 ± 0.06	11.54 ± 2.74	5	0.17 ± 0.06	4.15 ± 1.51
47	Unidentified	2470-2471	Unsaturated				9	0.40 ± 0.07	13.79 ± 3.31	8	0.49 ± 0.07	9.93 ± 1.98
48	Pentacosene	2476-2477	Alkane				6	0.18 ± 0.06	6.58 ± 2.73	1	0.02 ± 0.02	0.72 ± 0.72
49	Unidentified	2490	Branched alkane				10	9.51 ± 0.47	308.68 ± 33.48
50	Pentacosane	2494-2495	Alkane				10	3.70 ± 0.19	109.86 ± 12.50	9	7.15 ± 0.53	144.61 ± 22.40				1	0.03 ± 0.03	0.93 ± 0.93
51	13-methyl-pentacosane	2528-2529	Branched alkane				4	0.19 ± 0.09	6.44 ± 2.96	9	6.84 ± 1.41	114.07 ± 13.75				2	0.13 ± 0.09	4.04 ± 2.77
52	9-methyl-pentacosane	2536	Branched alkane							9	5.72 ± 0.74	130.00 ± 30.69
53	Unidentified	2544-2546	Branched alkane				10	8.08 ± 0.85	267.19 ± 39.03	5	1.50 ± 0.52	22.16 ± 7.25
54	Unidentified	2547	Branched alkane				2	0.39 ± 0.27	9.35 ± 6.52
55	4-methyl-pentacosane	2559-2560	Branched alkane				5	3.89 ± 1.65	125.12 ± 46.09	9	8.56 ± 1.95	185.83 ± 55.47				3	0.17 ± 0.09	4.67 ± 2.49	5	0.34 ± 0.13	11.56 ± 5.15
56	9,17/5,17 dimethyl-pentacosane	2566-2568	Branched alkane				5	7.43 ± 2.49	235.12 ± 28.13	9	5.46 ± 0.56	103.60 ± 13.64				1	0.04 ± 0.04	1.13 ± 1.13
57	3-methyl-pentacosane	2573	Branched alkane				10	4.66 ± 0.31	151.67 ± 17.41
58	Unidentified	2577-2578	Branched alkane				7	0.51 ± 0.15	17.72 ± 5.20	1	0.07 ± 0.07	0.06 ± 0.06
59	Unidentified	2589-2590	Unsaturated				3	0.29 ± 0.20	10.22 ± 6.41	4	0.28 ± 0.08	5.05 ± 2.08				2	0.16 ± 0.12	1.60 ± 1.08	4	0.19 ± 0.07	5.21 ± 1.79
60	Unidentified	2593-2594	Branched alkane				10	1.24 ± 0.11	39.87 ± 4.25	9	2.03 ± 0.53	37.27 ± 7.65
61	Hexacosane	2600	Alkane				3	0.21 ± 0.11	7.07 ± 3.67	5	0.39 ± 0.12	10.33 ± 3.75
62	12/14-methyl-hexacosane	2629-2630	Branched alkane				1	0.03 ± 0.03	1.28 ± 1.28	9	0.67 ± 0.04	13.66 ± 2.32
63	3-methyl-hexacosane	2651	Branched alkane				9	0.59 ± 0.09	19.51 ± 3.67
64	n-trimethyl-hexacosane	2671-2672	Branched alkane				9	0.41 ± 0.06	13.17 ± 2.27	9	0.45 ± 0.04	8.88 ± 1.36
65	Unidentified	2679	Unsaturated				10	0.41 ± 0.06	13.19 ± 2.59	7	0.24 ± 0.06	6.08 ± 1.97
66	Heptacosane	2694-2695	Alkane				3	0.12 ± 0.06	3.91 ± 2.02	6	0.27 ± 0.07	4.93 ± 1.44				10	1.22 ± 0.22	27.65 ± 4.92	10	1.18 ± 0.20	34.18 ± 6.79
67	Unidentified	2719	Branched alkane				9	0.38 ± 0.06	12.28 ± 2.36
68	11/13-methyl-heptacosane	2727-2729	Branched alkane				1	0.08 ± 0.08	2.52 ± 2.52	9	0.50 ± 0.05	10.89 ± 2.14				9	1.00 ± 0.21	26.7 ± 7.13	10	1.31 ± 0.28	41.76 ± 12.21
69	7-methyl-heptacosane	2735-2737	Branched alkane				10	3.79 ± 0.28	120.54 ± 15.03	9	3.20 ± 0.30	65.48 ± 12.15				6	0.32 ± 0.12	9.24 ± 3.65	6	0.26 ± 0.08	9.23 ± 2.97
70	Unidentified	2744	Branched alkane														0.10 ± 0.07	3.46 ± 2.41	2	0.10 ± 0.07	3.91 ± 2.68
71	3-methyl-heptacosane	2767-2768	Branched alkane													10	1.34 ± 0.22	35.76 ± 8.32	10	1.38 ± 0.20	42.84 ± 9.83
72	3-methyl-heptacosane	2770-2771	Branched alkane				10	6.68 ± 0.80	219.41 ± 36.75	8	0.44 ± 0.08	10.43 ± 2.56
73	Unidentified	2778	Branched alkane													9	1.55 ± 0.37	38.81 ± 9.69	9	0.98 ± 0.20	30.80 ± 7.20
74	Octacosane	2790	Alkane													10	1.08 ± 0.15	25.61 ± 4.74	10	2.74 ± 0.32	81.56 ± 15.60
75	Unidentified	2796	Branched alkane				7	3.93 ± 1.37	149.26 ± 60.47	9	5.45 ± 0.66	119.64 ± 26.67				10	3.18 ± 0.41	84.83 ± 18.26
76	10-methyl-octacosane	2831	Branched alkane							6	4.15 ± 1.61	105.19 ± 53.46
77	Unidentified	2875-2886	Branched alkane				6	4.59 ± 1.82	150.21 ± 72.82										1	0.07 ± 0.07	2.67 ± 2.67
78	Nonacosane	2898	Alkane				7	1.94 ± 0.45	68.49 ± 18.88	9	2.35 ± 0.25	50.70 ± 9.38							10	1.08 ± 0.16	31.49 ± 6.12
79	Unidentified	2901-2003	Unsaturated													3	0.28 ± 0.14	9.85 ± 5.08	6	0.60 ± 0.22	17.03 ± 5.91
80	Unidentified	2927-2929	Branched alkane													9	0.65 ± 0.11	18.25 ± 4.00	10	3.12 ± 0.93	97.98 ± 35.44
81	7-methyl-nonacosane	2931-2934	Branched alkane				10	0.63 ± 0.16	21.02 ± 5.51	6	0.30 ± 0.07	6.80 ± 2.13				10	1.11 ± 0.15	28.18 ± 5.58	5	0.32 ± 0.12	9.45 ± 3.88
82	Unidentified	2938-2939	Branched alkane													10	0.62 ± 0.08	16.64 ± 3.88	8	0.62 ± 0.13	20.16 ± 5.37
83	Unidentified	2947-2948	Branched alkane													10	1.13 ± 0.20	30.07 ± 7.31	10	1.05 ± 0.12	30.85 ± 5.57
84	Unidentified	2957	Branched alkane																3	0.20 ± 0.11	6.59 ± 4.42
85	Unidentified	2969	Branched alkane														0.09 ± 0.09
86	n-dimethyl nonacosane	2970-2972	Branched alkane													9	1.08 ± 0.25	31.50 ± 9.70	7	0.88 ± 0.21	28.13 ± 7.79
87	n-dimethyl nonacosane	2978	Branched alkane													5	0.43 ± 0.16	13.47 ± 5.68	7	0.45 ± 0.12	14.85 ± 4.70
88	Triacontane	2998	Alkane				10	2.15 ± 0.19	70.80 ± 9.16	9	1.99 ± 0.21	41.82 ± 7.20				8	0.79 ± 0.23	24.38 ± 8.27	9	1.26 ± 0.22	37.83 ± 7.79
89	Unidentified	3079	Unsaturated																2	0.23 ± 0.18	5.35 ± 3.71
90	Hentriacontane	3100	Alkane				8	0.49 ± 0.10	16.19 ± 3.90										1	0.03 ± 0.03	1.05 ± 1.05
91	Unidentified	3156	Branched alkane																5	0.66 ± 0.28	20.24 ± 9.67
92	n-tetramethyl triacontane	3166-3167	Branched alkane													9	2.22 ± 0.37	57.93 ± 15.99
93	n-tetramethyl triacontane	3169	Branched alkane													1	0.40 ± 0.40	12.97 ± 12.97	8	2.08 ± 0.48	61.7 ± 16.88
94	Dotriacontane	3180	Alkane													2	0.15 ± 0.10	4.53 ± 3.05
95	Unidentified	3233	Branched alkane																	0.01 ± 0.01	0.38 ± 0.38
96	Unidentified	3256	Branched alkane																3	0.15 ± 0.08	4.47 ± 2.61
97	n-tetrametil dotriacontane	3264	Branched alkane													3	0.13 ± 0.07	3.36 ± 2.02
98	unidentified	3265-3270	Branched alkane													10	3.04 ± 0.95	68.07 ± 20.80		2.83 ± 0.81	77.50 ± 21.11
99	Tritriacontano	3300	Alkane				5	0.23 ± 0.28	7.25 ± 3.30
100	7-heptiltritriacontane	3334-3335	Branched alkane													10	5.85 ± 0.43	135.43 ± 16.68	9	6.02 ± 0.85	169.22 ± 33.25
101	unidentified	3337-3338	Branched alkane													2	0.53 ± 0.36	21.00 ± 14.22
102	Unidentified	3355-3356	Branched alkane													3	0.21 ± 0.09	4.07 ± 2.17	4	0.70 ± 0.43	16.24 ± 10.49
103	Unidentified	3357-3358	Branched alkane																4	2.33 ± 1.68	84.73 ± 60.18
104	n- dimethyl tritriacontane	3364-3366	Branched alkane													10	21.81 ± 2.46	480.03 ± 56.81
105	Unidentified	3367-3370	Branched alkane													9	11.34 ± 2.00	306.20 ± 61.80	10	23.91 ± 2.71	652.16 ± 95.2
106	Tetratriacontane	3406	Alkane																10	2.99 ± 0.72	83.85 ± 22.94
107	Unidentified	3412-3414	Branched alkane																6	1.54 ± 0.42	43.78 ± 13.14
108	Unidentified	3433-3437	Branched alkane																4	0.16 ± 0.09	4.57 ± 3.31
109	n-methyl tetratriacontane	3462-3466	Branched alkane													10	1.61 ± 0.20	40.62 ± 7.96	8	1.27 ± 0.31	33.25 ± 8.41
110	Unidentified	3467-3468	Branched alkane													3	0.18 ± 0.09	4.32 ± 2.53
111	n-methyl-pentatriacontane	3533-3538	Branched alkane													2	0.18 ± 0.12	2.86 ± 1.94	10	3.01 ± 0.34	83.69 ± 12.65
112	Unidentified	3561-3564	Branched alkane													10	11.32 ± 0.78	270.9 ± 36.45	10	18.50 ± 1.56	501.78 ± 52.68
113	Unidentified	3566-3568	Branched alkane													10	11.25 ± 0.50	279.25 ± 44.90
114	Hexatriacontane	3589-3591	Alkane													10	6.68 ± 0.58	174.80 ± 29.18	10	5.89 ± 0.85	162.01 ± 25.81
